# Supplementary material for: Past and Future Influenza Vaccine Uptake Motivation: A Cross-Sectional Analysis among Italian Health Sciences Students
Source: Vaccines (Basel). 2023 Mar 23;11(4):717. doi: 10.3390/vaccines11040717 (PMC10143571; doi:10.3390/vaccines11040717)
Supplement: Supplementary file 1 [file vaccines-11-00717-s001.zip]

Archive with 1 entries (1 files):
- vaccines-2221136-supplementary.pdf
